# Supplementary material for: Don’t Forget the Bones: Incidence and Risk Factors of Metabolic Bone Disease in a Cohort of Preterm Infants
Source: Int J Mol Sci. 2022 Sep 14;23(18):10666. doi: 10.3390/ijms231810666 (PMC9506409; doi:10.3390/ijms231810666)
Supplement: Supplementary file 1 [file ijms-23-10666-s001.zip]

Archive with 1 entries (1 files):
- ijms-1873095-supplementary.pdf
